# Supplementary material for: Synthesis and Characterization of Novel Heterocyclic Chalcones from 1-Phenyl-1H-pyrazol-3-ol
Source: Molecules. 2022 Jun 10;27(12):3752. doi: 10.3390/molecules27123752 (PMC9227189; doi:10.3390/molecules27123752)
Supplement: Supplementary file 1 [file molecules-27-03752-s001.zip]

Archive with 1 entries (1 files):
- molecules-1742615-new-supplementary.pdf
